# Supplementary material for: Genome-wide survey of the phosphofructokinase family in cassava and functional characterization in response to oxygen-deficient stress
Source: BMC Plant Biol. 2021 Aug 16;21:376. doi: 10.1186/s12870-021-03139-7 (PMC8365977; doi:10.1186/s12870-021-03139-7)
Supplement: Supplementary file 3 — Additional file 3: Table S1 Primers used in qRT-PCR analysis and vector construction. [file 12870_2021_3139_MOESM3_ESM.xls]

## Sheet: Sheet1
	Table S1 Primers used in qRT-PCR analysis and vector construction
Primer no.	Primer sequence	Description
QPFK1F	ACTTCTTGATGTTGGTCTGTGGTT	MePFK01 forward primer for qRT-PCR
QPFK1R	ATTACTTGGAATGGCTCGTATCATGT	MePFK01 reverse primer for qRT-PCR
QPFK2F	CCTTGTTTCAAATCTCGTTTTCCTCG	MePFK02 forward primer for qRT-PCR
QPFK2R	TTCGGCTCGTAGTTGGAGTT	MePFK02 reverse primer for qRT-PCR
QPFK3F	GTACTTGAAGATGTTCCTCACTTGAC	MePFK03 forward primer for qRT-PCR
QPFK3R	TCATCCACATGGACAAAGTACTGC	MePFK03 reverse primer for qRT-PCR
QPFK4F	GGTGGTCTATGCCCTGGTTTA	MePFK04 forward primer for qRT-PCR
QPFK4R	GCGACAATGGAACTGTATTCCG	MePFK04 reverse primer for qRT-PCR
QPFK5F	GGGAGATTGTTTGTGGCCTTT	MePFK05 forward primer for qRT-PCR
QPFK5R	ACCCCTGTATCCTCCGTCAA	MePFK05 reverse primer for qRT-PCR
QPFK6F	TCCGAGTCCCACTTTACGC	MePFK06 forward primer for qRT-PCR
QPFK6R	ACAGAACGTGGAGGGAATGG	MePFK06 reverse primer for qRT-PCR
QPFK7F	TATCTCTCGTGCTGCGATCG	MePFK07 forward primer for qRT-PCR
QPFK7R	AGAATAAGCCATGGGAGCGAT	MePFK07 reverse primer for qRT-PCR
QPFK8F	ACGGCTTCTACATCACCCAA	MePFK08 forward primer for qRT-PCR
QPFK8R	CAGCTCCCTGATCACCGTAT	MePFK08 reverse primer for qRT-PCR
QPFK9F	CGCCAGACTATCATCGACCT	MePFK09 forward primer for qRT-PCR
QPFK9R	CAGCTCCCTGATCACCGTAT	MePFK09 reverse primer for qRT-PCR
QPFPA1F	ATGGTAATTCTTGGTGAGGAGGT	MePFPA1 forward primer for qRT-PCR
QPFPA1R	CTCTGGAAGTAGAATGACCCCAT	MePFPA1 reverse primer for qRT-PCR
QPFPA2F	TGTACGGCTTATGGGGCG	MePFPA2 forward primer for qRT-PCR
QPFPA2R	CAGTAACCATAAACAACTGAATCAACC	MePFPA2 reverse primer for qRT-PCR
QPFPB1F	TTCTGTCCTCAAAAACCCCTTC	MePFPB1 forward primer for qRT-PCR
QPFPB1R	CACTGCATCAGCCCCATTTG	MePFPB1 reverse primer for qRT-PCR
QPFPB2F	CATTTGATCTCCAAAAACTTCCCC	MePFPB2 forward primer for qRT-PCR
QPFPB2R	CGATGATAGTCTGGCGGAGG	MePFPB2 reverse primer for qRT-PCR
QSus1q F	GGTTTACCAACGTTCGCTACT	MeSuSy1 forward primer for qRT-PCR
QSus1q R	GGATATCTTGTCCCAGTGAGG	MeSuSy1 reverse primer for qRT-PCR
QSus2q F	CATGCTTCTCCCCAACAGAG	MeSuSy2 forward primer for qRT-PCR
QSus2q R	GTTGCAGTATCCCTTTCCCC	MeSuSy2 reverse primer for qRT-PCR
QSus3q F	CCAACAGATGAGTGGATAGGTA	MeSuSy3 forward primer for qRT-PCR
QSus3q R	TTTCAGCAATTTCTTCCCTG	MeSuSy3 reverse primer for qRT-PCR
QSus4q F	GTTTGCCAACCTTTGCTACC	MeSuSy4 forward primer for qRT-PCR
QSus4q R	CATGGCTCCCTCGGAGAT	MeSuSy4 reverse primer for qRT-PCR
QSus5q F	GACCTGGGCAAAAGATGTGA	MeSuSy5 forward primer for qRT-PCR
QSus5q R	AAGCGCCCACTTAACTTTGA	MeSuSy5 reverse primer for qRT-PCR
QSus6q F	GCCAAAGAAGAAGCTCCGAT	MeSuSy6 forward primer for qRT-PCR
QSus6q R	CATCAGGAACCACCAACTCC	MeSuSy6 reverse primer for qRT-PCR
PFK03F	gtcgacATGGAATCTCTTTTCTCTCTTAATTCTTCATCAATC	MePFK03 forward primer for vector construction
PFK03R	ggtaccATTTGTAGCTGACCTCTTTCTTTGC	MePFK03 reverse primer for vector construction
PFPA1F	gtcgacATGGATTCCGACTTCGGCATT	MePFPA1 forward primer for vector construction
PFPA1R	ggtaccAAGGGGTGTCTGGCTATTGAACG	MePFPA1 forward primer for vector construction
