# Supplementary material for: Genome-wide survey of the phosphofructokinase family in cassava and functional characterization in response to oxygen-deficient stress
Source: BMC Plant Biol. 2021 Aug 16;21:376. doi: 10.1186/s12870-021-03139-7 (PMC8365977; doi:10.1186/s12870-021-03139-7)
Supplement: Supplementary file 4 — Additional file 4: Table S2 Transcript sequences, protein sequences and promoter sequences of MePFKs. [file 12870_2021_3139_MOESM4_ESM.xlsx]

## Sheet: sheet1
Table S2 Transcript sequences, protein sequences and promoter sequences of MePFKs
Gene name	Promoter sequence	Transcript sequence	Protein sequence
MePFK01	ACTGATATTGGTGTCTCTACTCTATTACTTTAGGTGCAAAAACACTGAAAATGAATTTCGTAATCTGCTACATTATTTCTGAAAGGAGCAAAATTTGTGGATGCTTTGCAGGTGAAAGATCATGTCATGCATATAGAAGGTGCAGATGTTATACAGCATATGATTGATCATTTTCTTCTCTAGAATCCAATCCCTGTTAGATTTGACTCATTTATTACCGGAGGATGCCAGATCTTATATATCAAGGTACATTTACCCTTCATTTTGCAAGAAAAGAATTAAAATGAAGTCTTGCAAAATCATGCAAAGACTTCAACTTCTTTTAAAATGGAAGTTTTTTAAAGTTAGAAAAGATTGAATTTTTCATTTTAAACAAGAAAATTATTAGAAAAGAAATCA…	AAGAGTTGACTGATTGATCAGCTGAGTTCCAGTGCTGCTGGACTACTCCTGTCTTGATTTAACTGGTGGAGCTCTGCTTAGATACTGTAGCCAGGAAGAGCAGACGACTGACGACGACGACTTCTTCCTGCTCTCTTCATTTCCCTTTTCTTATATTATAGAAAATTATAAATGGATCTTTCAATTCCTTCGTCTTTCTCTGTCTCTGAAATCTTTCCTTCTTCTCGATCTCTCTCCCCTCCATCTTTTCAGAAGCTCAGATTATTTCCTTTTATCTATGACTCCAATCTCAAATCTAGAAACTTCCCCACTCGATCCTTGTTTTGCCGCCAAAATCGTCTTTCTCTCAGAGCTCAAACTTCTAATGGGGCGCTTAACGATGGCTTCGTCCTCGAAGAC…	MDLSIPSSFSVSEIFPSSRSLSPPSFQKLRLFPFIYDSNLKSRNFPTRSLFCRQNRLSLRAQTSNGALNDGFVLEDVPHLTDFLPDLPSYPNPLQSSQAYAIVKQTFVAPEDAVAQKIVVQKDSSRGVHFRRAGPREKVYFTPEEVRACIVTCGGLCPGINTVIREIVCGLNYMYGVNDILGIEGGYRGFYSKNTVTLTPKVVNDIHKRGGTFLRTSRGGHDTHKIVDNIQDRGINQVYIIGGDGTQKGADLIYKEVEKRGLRVAVAGIPKTIDNDIAVIDKSFGFDTAVEEAQRAINAAHVEVESVENGVGIVKLMGRYSGFIAMYATLASRDVDCCLIPESPFYLEGPGGLFEFIEQRLKENGHLVIVIAEGAGQEYIAQSTRTNDERDASGNRLLL…
MePFK02	GAGAGGCATAAATTTAATCAAAATACATGCACTTTCCTCCACTCTTACCTTATAATTTCTGCAACCATAGAAACGCCTACTAGAATTTCTCCCAGACCAAGGAGTGCGAAGATCTGCTTCTATATTGCAATTACATCTCGGAACATGAAGGACGTAACAATCTCGTGACATCTTCGCCCTTTCCTGTTAGTAGATACCTTCCTTCTTTTCCTCCTAGTTAACAGTGGTCTACAGATTTTTCTCTCTCATTTGTGCTATTCTTTACTTCATGGATAATAGTAAGAGTGGTTTCAAAGAGAGAGAGAGTAATGAGTTTGTAGGTGATGGAATATTTTATAGAGAGAGAGAAAAGTTTGAATGGAAAAGAGAGGAAAATACATTTCCACGTGGACGTTCCAT…	AACGGTCGCCCCAATCCGATCATTTTACCTTCTCTCTCTCTCTCTCTCTTCCTCGCTGTGCGCAAAATATTAAATTTTCCGATCTAGAAGTTCTAAATTTAGCTTTTCCTTCCACGTTTTCTCTTTCTCCTTCACTCCCTAGAAACCCAAAACCACTGCTAAAAGCGAAACCAAGCAATGGCCACCAGTTTTTTGTCTGCTTATATTCCCATATTATACATTTCAAACTCATCATTCATCACCAACCAGTAGCTTCTTCTCTTCTTCTCTTCCTCTGCTTCTTCCTCTGTATTTTTAGTTTATTTTACTTTTTTGATTTTTGTGGTCGTTTGTTTCCATTTGGTCAGCAGTTTCTCCTATAAGTATGGGTATCCCTGTATTCGTATATTCAAACTCCCG…	MDSIFSPNLSSIPCFKSRFPRTSESGFFTSRNLFSSISFSSSSSRSGSGFSIAAMSNSNYEPKIITGDYGYVLEDVPHLTDYLPHIPTYSNPLQDNPAYSVVKQYFVHVDDTVPQKVVVHKDTPRGIHFRRAGPRQKVYFDSDEVHACIVTCGGLCPGLNTVIREIVCGLYHMYGVKRVLGIGGGYRGFYSRNTIPLTPKFVNDIHKRGGTVLGTSRGGHDTAKIVDSIQDRGINQVYIIGGDGTQKGAAVIFEEIRRRGLKVAVAGIPKTIDNDISVIDRSFGFDTAVEEAQRAINAAHVEAQSIENGIGLVKLMGRYSGFIAMYATLASRDVDCCLIPESPFYLEGEGGLFEYIEKQLKEHGHMVIVIAEGAGQELLAETMQSIQQDASGNKLLLDV…
MePFK03	AGGTTTGTAATATGGTTGGAGTTAGCTTAGGTTAGTTCAAAAACTATAAAATCATATTTTGTTTAGTTATTCATATTTTATAATTGTCACCAAACTCAACATATCTATGACAGATTTACTGTTTAATTTTTATGTTCAAAAAAAAATTTACTATTTAATTTTTAAATATTATTATTTTAATAAATTAATTCTTATATTTTAAAAAAATTATTAAAATATCCTTCATTTTTTGTATTCCTCAATAAAATAATCATTTTATCATATTTTTAATTAAAAATAAATAAAAAATGAGAGGGTTAATTTTTAAAATTTAATTTTATTTTCAAATAAAATTTTTTATTTAGTCCTTAGATATTATTATTATTAACAAGTCAATTTTTATATTTTTTAAAATATATT…	CCTTTCAAAACCAGCTATCTGAAAACCAGAACGCAAACTTGTAGCGCCTCCTCTCTTCTTCTTTCTTTTTATTTTTTCTCTTTTGTGGTCCTCTGTTTTCATTTGGTCAACAGTGTCTCCTATAAGTATGGGTGTCTCCGTATTCGTATTTCCAAACACTTGCCTTTCTATTTCAGCGCATGGAATCTCTTTTCTCTCTTAATTCTTCATCAATCTCTCCTTTCAAACCTCTTTCTCTGGAAACTTCTAAATCTGCCATTTCAACTCCCCGGAATCTCTCTTCTTCCGTCTGTTTTACTGCTCCGACTTCAGGTTCCGCTTTCTCCTCCATCGGATTCTCCAGAGCCGCTATGTCTAATCCCAACGCTAACGGCAACTCTAAGCCGAAGATCGTCAACG…	MESLFSLNSSSISPFKPLSLETSKSAISTPRNLSSSVCFTAPTSGSAFSSIGFSRAAMSNPNANGNSKPKIVNGDYGYVLEDVPHLTDYIPGLPTFSNPLQDNPAYSVVKQYFVHVDDTVPQKIVVHKDSPRGTHFRRAGPRQKVYFESDEVHACIVTCGGLCPGLNTVIREIVCGLYHMYGVKRVLGIDGGYRGFYARNTIPLTPKVVNDIHKRGGTILGTSRGGHDTSKIVDSIQDRGINQVYIIGGDGTQKGASVIFEEIRRRGLKVAVAGIPKTIDNDIPVIDKSFGFDTAVEEAQRAINAAHVEAESIENGIGLVKLMGRYSGFIAMYATLASRDVDCCLIPESPFYLEGEGGLFEYIEKSLKENGHMVIVIAEGAGQELLSETMKSTQQDASG…
MePFK04	AAATTGAATTAATTTTTTTTGTGAATACATATAATAAATTTATGAATCATATTTTATTTTTTAATTTTAATTTTCAATTATAATTAAATTGAAAATGAAGGACCCAAATGTGAATATTAAAGAATTATCCCACTTAGTTGACTCTACAATTAAATGAAAGATGAGCCACAACCTTACTTTAAACTGAGACCATAATCTAATTAAGCATGGCTCTTGATGTCCTTCTATAATTTTATATAACTTATGAAATTATTTAATCTAATAATTTAATTTATAAAATTACATGCAAAACTTTATATTAGAGGTTAATTGTTGGGTTTTGCACAAATTATATTTAATTAGTTTAACTTTATCGTAACTTTAATTTTAATTATAATTATGTATTTGTAGTGGTCTTGA…	TTTTCTTCAGACACCTCTGTTAGTTCCAGCACCGTCTCAAGTCGCCAGAATTCAATTTTGTAGTTTTTTTATTAATTTTTATCTTCAATTTCGGTCAGTATGATCGTTTTTTTTTTTTGCATTATAAAATAATAATAATTATTTAATCAACGGCTACAAATACTCCACCCTCTGCTCTCACTTGCATTCCAAGAAAAATGGACACCATTTCAAGCTCAGCTTCAATCTCAACTCCACGGTTCCGGTGCTTTGATCCTTCCAACTCCTATCATGCAACAACTGTCAATCACAGGCCTTATTTCTTGACCTTCTCCGCAAATCCTACCACCGCCGGCATTAGTACCAGAGACTCCTCTTCCAAGGACGCCATGGGAGATTCTACAGTATACGAGCCCAAAA…	MDTISSSASISTPRFRCFDPSNSYHATTVNHRPYFLTFSANPTTAGISTRDSSSKDAMGDSTVYEPKIITGDAGYVLEDVPHLTDHISDLPTYPNPLQDNPSYSVVKQYFVNEDDTVAQKIVVQKDSPRGTHFRRAGPRQKVYFKSDEVHACIVTCGGLCPGLNTVIRELVCGLHHMYGVNKVLGIEGGYRGFYARNTVPLSPKVVNDIHKRGGTILGTSRGGYDTSKIVDSIQDRGINQVYIIGGDGTQRGASVIFEEIRRRGLKVAVVGIPKTIDNDIPVIDKSFGFDTAVEEAQRAINAAHVEAESVENGIGVVKLMGRYSGFIAMYATLASRDVDCCLIPESPFYLEGPGGLFEFIRKRLKEHGHMVIVIAEGAGQELLCESIRAMDQKDASGNK…
MePFK05	TATTTGCGGAACTAATAAATATAATTAATTATTATAAATGTAATGTTATTAATGAACCTGTAAAAATAATAGTTATAAATTGTATTTTATTATAGAATTATAAATAATGTATTAATTAATAAAAATCTGGTTATTTTGGTTAGCTTGCGAAATTATAAGTAATTAAATTGAAAATTGAAAAATTAAATGAATTGATTTTGATTTAATTTTTTTAATTTAAAATTTAAAAATACCAGTTTAATTTGGATTTTTATGTAAAAGATTTCGATTATTTTTGTTTGATTATGTAGTATTAATACAAATTAACTGAAACCAAATTGATTTTCATCTCTTATAAAAACTACATTGTTCCAAACCCCAAAAGATTTTAACTCTTTGTTTGAAATTATAATTTTTTAG…	CTGGCTCTCTGTTCGAGAATCCAACTTAAACGTGACTCGCCTGAGGTGTTTCCGAGATGGCGGATTCCGGTGAATCTCAGATGAAGATAGTAAATGGTGAAGCTGGTTATGTGCTCGAAGATGTGCCTCACTTGACTGATCATATTCCTGATCTCCCTACTTATCCAAATCCATTACAAGACAATCCTGCATATTCAGCGGTCAGGCAGTACTTTGTTAATGTGGATGATACTGTTGCCCAAAAGATTGTTGTTCACAAGGATGGTCCGAGAGGGACACACTTTCGGCGTGCTGGACCTCGCCAGAAGGTGTATTTTGAGTCCGATGAAGTACACGCATGTATTGTAACATGTGGTGGTCTATGTCCTGGGCTGAATACAGTGATCAGGGAGATTGTTT…	MADSGESQMKIVNGEAGYVLEDVPHLTDHIPDLPTYPNPLQDNPAYSAVRQYFVNVDDTVAQKIVVHKDGPRGTHFRRAGPRQKVYFESDEVHACIVTCGGLCPGLNTVIREIVCGLYHMYGVTKVLGIDGGYRGFYSKNTISLTPKFVNDIHKRGGTILGTSRGGHDTSKIVDSIQDRGINQVYIIGGDGTQKGAAVIYEEIQRRELKVAVAGIPKTIDNDIPVIDKSFGFDTAVEEAQRAINAAHVEAESTENGIGVVKLMGRYSGFIAMYATLASRDVDCCLIPESPFYLEGQGGLFEFIEKRLKENGHMVIVIAEGAGQDLLSKSLESMDQQDASGNKLLQDVGLWMSQRIKDHFSKEQKMNITLKYIDPTYMIRAIPSNASDNVYCTLLAHSAV…
MePFK06	AAAAAAAAAAAAAAAAAAAAGAAAAGAACTTTTAAGCTGTGGTTTCGGGAATGTCCCGAAACATTCCCGTAACCACAGTTTCTTCCCCCCCTTGCGAAACAGAGCTTCTGCTCTGGTTTTATAAAAAAAAAAAAATTCCTCTTTTAAATTTAAATCTCTTCCTCCTCAACCCAAGCAACTCACAAACTTCTAAGATCCTTCCTGGTCATATCCATCTCTACAGTTTTGGGATTGGGTGTGACAAGGACTATTTCGTTGATGGAGAGGAAACATAAGGACGTTTTAATAGGTTTCTAAAAATACAGGGACTGACTTGTTAATAATGGTAATACCAAGGGACTAAATCGTAAATTATCCATACTATTTTAAAAGGGATTGCGAAACCGCCGTAGCTTGCCC…	AACCACCTCTCAATACTCTCTTCTACTTGAAATTAAGAACAATCTCTGCGTTTCATGGACTCTATCTCGCGTTCTGCGATCGCCGGCCCCACATTCACTGCCTCCCTTCGCTGTCATCGCTCCCATGGCTTCTCCTTCCTAAATTCTCGCGTTCCGAGTCCCACTTTACGCAGAGTCGCCAAACGAGGTAGCATATTTGCAGAGATTCAGAAGCAGAGTCCGGCGATTGATTTCAGTGATCCTGATTGGAAAATCAAATACCAGACTGATTTTGAACGGAGATTTAATATCCCTCATATCACTGACTTGTTTCCTGATGCTGAGTCCATTCCCTCCACGTTCTGTCTCAAGATGAGGACTCCGGTGTTAGAGGACTTTGCTGATGGTTATCCATCTGAC…	MDSISRSAIAGPTFTASLRCHRSHGFSFLNSRVPSPTLRRVAKRGSIFAEIQKQSPAIDFSDPDWKIKYQTDFERRFNIPHITDLFPDAESIPSTFCLKMRTPVLEDFADGYPSDEEWHGYINNNDRVLLKVIRFSSPTSAGAECIDPGCTWVEQWVHRAGPREKIYFKPEEVKAAIVTCGGLCPGLNDVIRQIVITLEIYGVKKIVGIPFGYRGLSDNDLSEMPLSRKVVQNIHLSGGSLLGVSRGGPSVSDMVDCMEKRGINMLFVLGGNGTHAGANAIHNECRKRRLKVAVVGVPKTIDNDILLMDKTFGFDTAVEEAQRAINSAYIEAHSAYHGIGIVKLMGRSSGFIAMYAALASGQIDICLIPEVPFHLHGPHGVLRHLKYLIEKKGSAVVCV…
MePFK07	AAGAGATTAATTAATAATTTTTTTTAATTTTAAAAATATTTTTATGTATTTTTTAAAATTAAGTGATTAACTAATATAAAATAGTTTATTTATTTTTATATAGAACTATTAATAAAATTATTTATATTCTTATATTATTACTAAATATTATATTTTAAAAAATATTTTATTATTTATTTTTATATAAAAATTTATGTACTTTATATTTTTTTATAATATGTTCTAATTAGTTTTAAAAAGATAAATAATAAAAATTAAATTAACTTAACTTAATTAATAAAATATAGCGCTTAGTTGGATAATAAATATATTAAATTAAATTTTGAAAGGTTACATATTGAATTCCCTAATATTAGAGCACTTATAGGTTTAACTATACGATAAATTTTTTAATTAAAT…	GAACATCAAAAAGCGGCAACTGCGAGAGCTGCTTGGGTTGTATAACAGTAAGACACAGGACTTTGCGATCGTCGTCTGCCGTTTTTCTTGTTACTTTCTCCGTCGTTCTCTTCACTCTCTTCCGCTACATTGAGCACTGAGAAGAAGAGAGAGAAGACCATAATCTCACTTTTGCTTGAACTTCAACACACTTATCTCCGCGTTTCATGGACTCTATCTCTCGTGCTGCGATCGCCGGTCCCAAGTTCACTTCTCTGCCTCGCTCCACAGCCTACCTTCACTCCTATCGCTCCCATGGCTTATTCTTCCACAGTCCTCGCGTTTCCAGGCCGAATTTCTCTAGAATCGCCAACCGAAGTGGCGTCTTTGCGCAGATTAGGAAAGATACTCCCGCTATTG…	MDSISRAAIAGPKFTSLPRSTAYLHSYRSHGLFFHSPRVSRPNFSRIANRSGVFAQIRKDTPAIDFSDPDWKVKYQKDFERRFNIPHITDLFPEAEPIPSTFCLKMRTPVLEDFAGGYPSDEEWHGYINNNDRVLLKVIRYSSPTSAGAECIDPGCTWAEQWVHRAGPREKIYFKPEEVKAAIVTCGGLCPGLNDVIRQIVITLEIYGVKKIVGIPFGYRGFSDNDLSEMPLSRKVVQNVHLSGGSLLGVSRGGPSVSDMVDSMEERGINMLFVLGGNGTHAGANAIHNECCKRRLRVAVVGVPKTIDNDILLMDKTFGFDTAVEEAQRAINSAYIEAHSAYHGIGVVKLMGRSSGFIAMHAALASGQVDICLIPEVPFHLHGPHGVLRHLKYLIETKG…
MePFK08	CGAGCATTGGATGGTTTAGGGGGGCAAGTTAGGCTTCCGAAAATTTCACAGGTTCGGCCGCCGAACCTCATGTTCGGCCGCCGAACTTGCATGAGATGTGGGGGCACGTTCGGCTGCCAAAAGGTGGTTTGGCCAGCCCCTATATAAGAGCTCCATGGCCGAAACGGGCGAGTTTTCTCCCCATTTTTGGCCACGGTGAGTTCTTGCTCTCCCATGGTTCGCTTTTAATAATTTTCCTCCGATCTTTCATGTTTTAACGAGCTTTATGTTGATTTGAAGAGTTTTGAACAAAAGAGCAAGTTTTGGAAACTTAGAGACCAAAGAGCGGATCTCTCTCATCTTCGAGTTGGATCATCTCTCCTCTCGTTCTACAAGAGGTAAGAGTAGATCCATAGTTCC…	ATGTATGGGATTAAACAGGTTCACAGGATGTATGTTAGGCTTGCTACGGGTCCCGGCGGCCTTAAGCCGATCTGGATCCTAGCGCCGAATAATCCAAGCAATTACGGACTTAAATTATACCACCCATCTGACGGCTTCTACATCACCCAATCAGACATCATCCTCCGCCAGAATCGACCTTTCTGGCAGCTTCTCTTCTTCCGCTTCCCAGCTTGCCTACCATCGGGCCGTACTCGGGCAGCCATTGTTACCTGCGGAGGACTTTGCCCTGGGATGAATACGGTGATCAGGGAGCTGGTGGTTGGGTTGTGGGAGCTATATGGGGTGCGTCAGATATATGGGGTGGTTTCTGGGTACAGAGGTTTTTATTCAAGAGAACCGATTGAGCTGAATCCGAAG…	MYGIKQVHRMYVRLATGPGGLKPIWILAPNNPSNYGLKLYHPSDGFYITQSDIILRQNRPFWQLLFFRFPACLPSGRTRAAIVTCGGLCPGMNTVIRELVVGLWELYGVRQIYGVVSGYRGFYSREPIELNPKLVHNWHKRGGTTLQTSRGGFDLNKIVDAIQNRGFNQVYIIGGDGTMRGAVKIFDEIRRRKLNIGVAGIPKTVDNDVGIIDRSFGFQTAVEMAQQAINAAHVEAESAVNGIGLVKLMGRSTGHIALHATLSSRDVDCCLIPETEFYLEGKGGLFEYLEKSLKENGHAVLVVAEGAGQDIIPRTEAQKQQRDESGNPGFLDVGLWLKSELKNWWSGDHPNDLFTMKYIDPTYMIRAIPANATDSLYCTLLAHSAIHGVMAGYTGFVYI…
MePFK09	AAAATATTTTATAAAAAAATATTTTTCATGACACAAACGAAATCTTAAAAAAAAAAAATCAAAACTAATCCTCTAAAATTCAAAATAGATCTTTTGCCTTAAATTTAAAATAATTTTATTGAAAACTTTACAATGACATAAAAAAAACTTGGTGGTTTAACATAAATAATCAACTTTTTCAATGAGACTTTTATAAAATGATGTTACTTATAACAAGTTTCAAGAAAATTTATAAACATATAGAAAAAGTAATCTCTCTTTAGAAAAAACATTAAATTAGGTAAAATTTAAAATAAAATATTGCCATCTAATATTTTATTTTTAAATCCTGTTATAATTTTAACTAAAATTGATAAATTTTATAGAAAATTTTAACTGATTGCTAAAAACTCGATTATT…	TTCTTTATTATCTTTCTTCCCGCCTTCTCTACGTGGCACTGCGATACCCATCAGGATTCTGCCACCACCACCACCACCACCAACGTACACGTTGCCAATCCTGCCTCTCTCCCGCCACGTCCAGAATGAACTGTCAAACCCAGAAGGCTCTTGTCTTTCATGGAATCATCCTCATGGAGCCCACTCTCTCTCCTCATTGCCAAATGCCGTTCACCTTCATCTCCACACTGCTACTCCTCTGCTGCAGCCATGGCGATTTCTTCACCCGAAGCCACCAATTCCTCTATGACCCAAAATTCAGAAGAAACTTTATTATCTCGTCCATTTGATCTCCAAAAACTTCCCCATGTAACAGACTACTTACCAGACCTCAAATCTTACATCAACCCATTAGATAAC…	MESSSWSPLSLLIAKCRSPSSPHCYSSAAAMAISSPEATNSSMTQNSEETLLSRPFDLQKLPHVTDYLPDLKSYINPLDNNSFYHPSDGFYLTQSDIILRQTIIDLSGSFSSSASQLAYHRAGPRKQIFFDPSSTRAAIVTCGGLCPGMNTVIRELVVGLWELYGVRQIYGVVSGYRGFYSREPIELNPKLVHHWHKRGGTALQTSRGGFDLNKIVDAIQNRGFNQVYIIGGDGTMRGAVKIFDEIRRRKLNIGVAGIPKTVDNDVGIIDRSFGFQTAVEMAQQAINAAHVEAESAVNGIGLVKLMGRSTGHIALHATLSSRDVDCCLIPETEFYLEGKGGLFEYLEKRLKENGHAVLVVAEGAGQDIIPRTEAQKQERDESGNPVFLDVGLWLKSELK…
MePFPA1	GATAAAAATAAAATTATTATCGATTTGAAAGGAGAAAAGCACTTGAATAAAAATAAGAATATAAATCATGCCAACAAAAAGGCATGATAAGTGAAAAAAAAAAAATCTTTCAACAACTATAAAACTACCGTCCGGAGAAAAAATGAACAAAGAGGAAAAAAAAATAAACTAAAAATTCAAAACGCCACTTTGAAGTGGAGAGCGAAACCTATACGAGTGGGAAGGAGGAGAGGCTTTCCCTTATCCAGATGGAGTAGGAGAAAGCCAATGGTGCGACACACGGCAAGAATTAATTTTTGAGAAAAGAAAAAATAAAAAATCACATTACCTTTTTTTAAAAAACCTAGAGAGAAAATTTAGTTTATATAAAAATAATTCACAAAATATTTCAAGTTTTCG…	TCCACTCCTCTTCCATCCTATATAAACAGCTTTTTCAAGGGAGAAGGACAAAAAAGGAGACGCAGGCATACTCACTCGTACCAACTATTCTTTGCTCTTACTCAACAAGCACCTACCACCACCTCCACCACTGAACAATACAGCCATGGATTCCGACTTCGGCATTCCCAGAGAACTTTCCGAGCTTCAGAAGCTCCGATCTCTTTACCAACCTGACCTTCCTCCTTGCCTTCAGGGAACTACTGTGAGGGTAGAATTTGGAGATGGTACTACTGCAGCAGACGCAGCTGGTGCCCACACCATAAGTAGATCGTTTCCTCACACTTATGGTCAGCCTTTGGCTCACTTTCTTAGGGCAACTACTAAAGTACCTGATGCTCACATCATCACTGAGCATCC…	MDSDFGIPRELSELQKLRSLYQPDLPPCLQGTTVRVEFGDGTTAADAAGAHTISRSFPHTYGQPLAHFLRATTKVPDAHIITEHPAMRVGIVFCGRQSPGGHNVIWGLLSALKIHNPNSNLLGFLGGSEGLFAQKTLEITDEVLATYKNQGGYDLLGRTKDQIRTTEQVNAALATCKDLKLDGLVIIGGVTSNTDAAQLAETFADAKCPTKVVGVPVTLNGDLKNQFVETNVGFDTICKVNSQLISNVCTDALSAEKYYYFIRLMGRKASHVALECTLQSHPNMVILGEEVASSKLTLFDLTKQICDAVQARAEQDKYHGVILLPEGLIESIPEIYALLKEIHGLLRQGVPPNNISSQLSPWASALFEFLPPFIKKQLLLHPESDDSAQLSQIETEKLL…
MePFPA2	ATTAATTTTTACTTTTATTTTATAACCATAATATTTGAAATAAATTCACAAATTTTATACGATATTATTCAATATTTTTTAACTTTCTCGTCGTGAGAAACTAGGACAACTGTGATAAAATTTTATTTAAATCGATTATTATCGCATTTGTCTTTTCTGTAATTTTTGTTGTATTAATTTATTGGATTTACAGTTTTGCAATGTAAATATTTTGTTGATAGAAATAAAATAAAATAAAATAACCTTCTTCCAACAATGGCAATCCAGTAATATTTACGAACGAAGGGGCGAGTAAGTAGACATGGACTAGGCCCTCCTCTACTAATTCTAGATTCAGGAAGCCGAGGCCAAGTAAGTAATTATTCAAGACTGGTCGTGGCTACATCGTAATAACCCCTG…	GGTGAAACAGTCTTTACTGGTACTACCTACTCTGCTATCACACAGCACAACCCAACACCTAACTCCACCAAAACAACACCGCCATGGATTCCGATTATGGCATTCCCAGAGAACTTTCCGACCTTCAAAAACTCCGATCTCTTTACCAGCCAGAGCTCCCCCCTTGCCTTCAGGGAACTGCTGTGAGGGTAGAATTTGGCGATGCTACTACTGCAGCAGACGCAGCCGGTTCCCACACCATAAGCAGATCTTTTCCCCACACTTATGGTCAACCTTTGGCTCACTTTCTTAGGGCAACTGCTAAAGTACCTGATGCTCACATCATCACTGAGCATCCTGCTACCAGGGTGGGAATAGTCTTTTGTGGGAGACAATCTCCAGGAGGCCACAATGTCATTT…	MDSDYGIPRELSDLQKLRSLYQPELPPCLQGTAVRVEFGDATTAADAAGSHTISRSFPHTYGQPLAHFLRATAKVPDAHIITEHPATRVGIVFCGRQSPGGHNVIWGLHNALKIHNPNNSLFGFLGGSEGLFAQKTIEITDDILSTYKNQGGYDLLGRTKDQIRTTEQVNAALTTCKDLKLDGLVIIGGVTSNTDAAQLAETFAEAKCPTKVVGVPVTLNGDLKNQFVETNVGFDTICKVNSQLISNVCTDALSAEKYYYFIRLMGRKASHVALECTLQSHPNMVILGEEVAASKLTLFDLTKQICDAVQARAEQDKYHGVILLPEGLIESIPEVYALLKEIHGLLRQGVIPNNISSQLSPWASALFEFLPPFIKKQLLLYPESDDSAQLSQIETEKLL…
MePFPB1	CAACTGAACCACTTCTCACGCCATTGTTGATTGCAGCTAGCACTGGTATAATTGAGATTGTGGATGAGATACTTCAGGCATACCCTCAGGCTGTTGAGCATGTCAGCGATATGGGGAAGAACATATTACATGTGGCTATAAAGCACCGCCAAAGGGAGATTTTTCGTCGAGTAAAAAGGATGAAAATCCCAATGGCTATTTTAGCTCGAAAAATTGATAATAATGGCTACACCTTATTGCATCATGCTGCAGACATGAAAAGTTATTCTGGAGGATATAAACCTAGTACTGTGCTCCAATTACAAGGGGAGCTTCGTTGGTTTGAGGTCAGTTCCTCTTCTTTCACTCGCAAGTCCACCCATCTATAAATTTTCTAGCTTTAAGTCATCTATATATACG…	CAGAAGCTCTCAAGCGAGCCCTGAAATCAGAGGGCAACGATCTTTCCGGGGCGGAGAGTGCAAGGATTCGATAGACAAATTGACTATCTTACCCTTTAAACGAAGTGAGCAAGTATCTTATAAACCATTACCTTCTTTTTTCCTACTCTCCTCACTCCACTCTCCTCTGCACCTAAAAACCTAATAATTCAGATTTAGGTATAAACCTACCACCAATGGCTCCTTCTTTTGTAATCAACGGCGGTGTACCCACCGTCAAATCCTCTTCGGCCACTGGCCGTGTCTCTACTTTTTACAGTGATGTGCAAACGAGTCGCATCGACCATGCTCTTCCTCTCCCTTCTGTCCTCAAAAACCCCTTCAAAGTCGTCGAAGGCCCCCCGAGTTCCGCCGCTGGCA…	MAPSFVINGGVPTVKSSSATGRVSTFYSDVQTSRIDHALPLPSVLKNPFKVVEGPPSSAAGNPDEIAKLFPNLFGQPSSMLVPNGADAVLSDQKLKIGVVLSGGQAPGGHNVICGIFDYLQDRAKESILYGFRGGPAGIMKCKYVELTADFIYPYRNQGGFDMICSGRDKIETPEQFKQAEETALKLDLDGLVVIGGDDSNTNACLLAENFRSKNMKTTVIGCPKTIDGDLKCKEVPTSFGFDTACKIYSEMIGNVMIDARSTGKYYHFVRLMGRAASHITLECALQTHPNITIIGEEVAAKKLTLKNVTEYVVDIICKRSDVGYNYGVILIPEGLIDFIPEVQHLIAELNEILAHDVVDEGGLWKKKLTSQSLQLFEFLPQAIQEQLMLERDPHGNVQ…
MePFPB2	TAATTTACTGCAATCAATTGAAATAGGTAAGGCAATATGGATGAAAAAGGAAGTATATCACAATTTCGGCCAGATCAAGGTAAATAATGCAAAGGCGATTTTTTTTTTTCAATTTTTTTTTAGATTAATAATCAAGAAGGTGCAGCCATGGATACAAAAGTTTTCACCGAAATCAACAAGAAAGACAAAGGAAAACTCAAAAACCCTAGATCCTAAGATAAATAAGAATTTACCTCACTTTTGGCTCTGATACCAACTGACGCGGAACCCTATGGCATAAGCCTCAAACCCACACGCACAAGTAGATACGGAATCCAAAGATTTGATAAACCCACCTCCTATGGCACCCCAAACTTAGAGAAGCTGAAACACCAATGATCGAAGGATTTAGATGAGAAT…	TCACATCACTCACTCGTACACTCACACTCTTCCCTGGAGCTAAAAACCTGACAAACGAGTGTTAGGTGTAACCAACAACCACCAACTCCATGGCTCCTTCTGTTGTGATTAATGGCGGAATTTCCACCGTCAAGTCCTCTCCGGCGACGGGTCGTGTCGCTTCTGTTTATAGCGAAGTGCAAGCGAGTCGAATCAACCATACGCTTCCTCTCCCTTCTGTCCTCAAAAACCCATTCAAAATCGTCGAAGGCCCCCAAAGCTCCGCTGCTGGCAATCCAGATGAGATTGCGAAGTTATTTGCAAATCTGTTTGGACAACCATCGTCAATATTGGTTCCATTTGGGGCTGATACGGTGCCTTCGGATCAGAAGTTGAAGATTGGTGTTGTTTTATCTGGAG…	MAPSVVINGGISTVKSSPATGRVASVYSEVQASRINHTLPLPSVLKNPFKIVEGPQSSAAGNPDEIAKLFANLFGQPSSILVPFGADTVPSDQKLKIGVVLSGGQAPGGHNVISGIFDYLQDRAKGSILYGFRGGPAGIMKCKYVELTADYIYPYRSQGGFDMICSGRDKIETPEQFKQAEETVMKLDLDGLVVIGGDDSNTNACLLAENFRSKNMKTRVIGCPKTIDGDLKCKEVPTSFGFDTACKIYSEMLGNVMVDARSTGKYYHFVRLMGRAASHITLECALQTHPNITIIGEEVSPFICVSLKLLVDSVVYGY*
