# Supplementary material for: Genome-wide survey of the phosphofructokinase family in cassava and functional characterization in response to oxygen-deficient stress
Source: BMC Plant Biol. 2021 Aug 16;21:376. doi: 10.1186/s12870-021-03139-7 (PMC8365977; doi:10.1186/s12870-021-03139-7)
Supplement: Supplementary file 5 — Additional file 5: Table S3 protein sequences of PFKs from Arabidopsis, rice, castorbeen, tomato and potato. [file 12870_2021_3139_MOESM5_ESM.xlsx]

## Sheet: sheet1
	Table S3 protein sequences of PFKs from Arabidopsis, rice, castorbeen, tomato and potato
species	Gene name	Protein sequence
Arabidopsis thaliana	AT1G12000	MAPALAVTRDLTAVGSPENAPAKGRASVYSEVQSSRINNTLPLPSVLKGAFKIVEGPASSAAGNPDEIAKLFPGLYGQPSVAVVPDQDAPSSAPKLKIGVVLSGGQAPGGHNVISGLFDYLQERAKGSTFYGFKGGPAGIMKCKYVELNAEYIQPYRNQGGFDMICSGRDKIETPDQFKQAEETAKKLDLDGLVVIGGDDSNTNACLLAENFRSKNLKTRVIGCPKTIDGDLKCKEVPTSFGFDTACKIYSEMIGNVMIDARSTGKYYHFVRLMGRAASHITLECALQTHPNITIIGEEVSAQKQTLKNVTDYMVDVICKRAELGYNYGVILIPEGLIDFIPEVQELIAELNEILANEVVDENGLWKKKLTEQSLKLFDLLPEAIQEQLMLERDPHGNV…
	AT1G20950	MDSDFGIPRELSPLQQLRSQYKPELPPCLQGTTVRVELGDGTTVAEAADSHTMARAFPHTLGQPLAHFLRETAQVPDAHIITELPSVRVGIVFCGRQAPGGHNVIWGLFEALKVHNAKSTLLGFLGGSEGLFAQKTLEITDDILQTYKNQGGYDLLGRTKDQIKTTEQVNAALKACTDLKLDGLVIIGGVISNTDAAHLAEFFAAAKCSTKVVGVPVTTNGDLKNQFVEANVGFDTICKVNSQLISNACTDALSAEKYYYFIRLMGRKHSHVALECTLQSHPNMVILGEEVAASKLTIFDIAKQICDAVQARAVEDKNHGVILIPEGLIVSIPEVYALLKEIHGLLRQGVSADKISTQLSPWSSALFEFLPPFIKKQLLLHPESDDSAQLSQIETEKLL…
	AT1G76550	MDSDFGIPRELSPLQQLRSQYHPELPPCLQGTTVRVELGDGTTVAKAGDAHIIARAFPHTLGQPLAHFLRATAKVADAQIITEHPVKRVGIVFCGRQAPGGHNVVWGLYEALKVHNAKNTLLGFLGGSEGLFAQKTLEITDEVLQTYKNQGGYDMLGRTKDQIRTTEQVNAALKACTDLKLDSLVIIGGVTSNTDAAHLAEFFAEAKCSTKVVGVPVTINGDLKNQFVEANVGFDTTCKVNSQLISNICTDALSAEKYYYFVRLMGRKHSHVALECTLQSHPNMVILGEEVTASKLTIFDIIKQICDAVQARAEQDKNHGVILIPEGLVESIPELYALLKEIHGLLKEGVQVDNISTQLSSWSSALFEFLPPFIKKQLLLHPESDDSAQLSQIETEKLL…
	AT2G22480	MDALSQAISSGISVPYKNNSSSLVPSHGLTSLILRKSRSPVNPSSRSRVSVRASEIQHSKTSASSIDLSDPDWKLKYEKDFEQRFSIPHITDVLPDAEAIRSTFCLKMRSPTEDFVGGYPSDEEWHGYINNNDRVLLKVISYSSPTSAGAECLDHDCSWVEQWIHRAGPREKIYFRPEEVKAAIITCGGLCPGLNDVIRHIVITLEIYGVKNIVGIPFGYRGFSDKDLTEMPLSRKVVQNIHLSGGSLLGVSRGGPSVSEIVDSMEERGINMLFVLGGNGTHAGANAIHNECRKRKIKVAVVGVPKTIDNDILHMDKTFGFDTAVEEAQRAINSAYIEAHSAYHGIGVVKLMGRNSGFIAMQASLASGQVDICLIPEVPFNLHGPNGVLKHLKYLIETK…
	AT4G04040	MASQLDLIGGDYIAGISINPPTNSRVTSVYSEVQASRIDHTLPLPSVFKTPFKIIDGPPSSSAGHPEEIEKLFPNLFGQPSALLVPNQSNEVSSDQKLKIGVVLSGGQAPGGHNVICGIFDYLQEYARGSSLFGFRGGPAGIMKGKYIELTSEFVYPYRNQGGFDMICSGRDKIETPEQFKQAEETVTKMDLDGLVVIGGDDSNTNACLLAEHFRAKNMKTLVIGCPKTIDGDLKSKEVPTSFGFDTACKIYSEMIGNVMIDARSTGKYYHFVRLMGRAASHITLECALQTHPNITIIGEEVFEKKLTLKNVTDNIVDVIYKRAENGYNYGVILVPEGLIDFIPEVQQLISELNEVLAEGNVDEEGQWKKNLKKETLEIFEFLPQTIQEQLMLERDPHG…
	AT4G26270	MSTVESSKPKIINGSCGYVLEDVPHLSDYLPGLPTYPNPLQDNPAYSVVKQYFVDADDSVPQKIVVHKDGPRGIHFRRAGPRQKVYFESDEVHACIVTCGGLCPGLNTVIREIVSSLSYMYGVKRILGIDGGYRGFYAKNTVSLDSKVVNDIHKRGGTILGTSRGGHDTTKIVDSIQDRGINQVYIIGGDGTQRGASVIFEEIRRRGLKVAVIGIPKTIDNDIPVIDKSFGFDTAVEEAQRAINAAHVEAESIENGIGVVKLMGRYSGFIAMYATLASRDVDCCLIPESPFYLEGEGGLFEYIEKRLKESGHMVLVIAEGAGQDLMSKSMESMTLKDASGNKLLKDVGLWLSQSIKDHFNQKKMVMNLKYIDPTYMIRAVPSNASDNVYCTLLAQSAVH…
	AT4G29220	MSSSVPNSDRKIVTGPAGYILEDVPHFSDDFPDHPTYPNPLQDNAAYSVVKQYFVDEDDTVPQKIVVHPDSPRGTHFRRAGPRQRVYFESDDVLACIVTCGGLCPGLNTVIREIVCGLSYMYGVKRILGIDGGYRGFYARNTIHLDLKTVNDIHRSGGTILGTSRGGHNTTKIVDSIQDRGINQVYIIGGDGSQKGAAAIFEEIRKRKLKVAVAGIPKTIDNDIPIIDRSFGFDTAVEEAQRAINAAHVEATSFENGIGLVKLMGRYSGFIAMHATLASRDVDCCLIPESPFFLEGSGGLFEFIDKRLKESGHMVIVIAEGAGQDLLSESMKESTTLKDASGNKLLQDIGLWISQRIKDHFAKKMTLTLKYIDPTYMIRAVPSNASDNVCCTLLAQSAV…
	AT4G32840	MASNGVDEQIKLVEGPAGYVLEDVPHLSDYILDLPTYPNPLQSNAAYSVVRQYFVDEDDTVQEKIVVHKDSPRGTHFRRAGPRQKVYFKPSDVRACIVTCGGLCPGLNTVIREIVCGLHFMYGVTEVIGVDCGFRGFYSKNTVALTPKTVSDIHKRGGTILGTSRGGHDTSKIVDNIQDREINQVYIIGGDGTQKGANAIYKEIRRRGLKVAVAGIPKTIDNDIPVIDKSFGFDTAVEEAQRAINAAHVEATSVENGIGIVKLMGRYSGFIAMYATLASRDVDCCLIPESPFYLEGKGGLYEFIAKRLRENGHMVIVIAEGAGQDLVAESIEQQDASGNKLLKDVGLWMSLKIKEYFAKHNVMDITLKYIDPTYMIRAIPANASDNVYSTLLAQSAVHG…
	AT5G47810	MAAETSIRKLPSLSGLRHRRNPLEDNPYFHPSNGFYITPSDVILAQVAYDHSAHSQSRVAYHRAGPRREIMYEPSAVKAAIVTCGGLCPGMNTVIRELVVGLWELYGVREIYGIPAGYRGFYSMKAVKLDPKAVHDWHKKGGTVLATSRGGFHLQKIVDAIHLNGYNQVYIIGGDGTMRGAVEIFKEISLRKLEVGITVIPKTVDNDVGIIDRSFGFQTAVEMAQEAISAAHVEAESAVNGIGLVKLMGRSTGHIALHATLSSRDVDCCLIPEMDFYLEGKGGLFEFLEKRLKERGHAVLVVAEGAGQEMIPRNESQKQERDESGNAVFLDVGVWFKSVLKAWWEREHPDELFTVKYIDPTYMIRAVPANATDNLYCTLLAHSAIHGVMAGYTGFVPGP…
	AT5G56630	MSSPRSNKPKIVNGPGGYILQDVPHLIDYLPDLPTYPNPLQDNPAYSVVKQYFVHADDSVPEKVVVHKDGPRGVHFRRAGPRQKVYFESDEVHACIVTCGGLCPGLNTVIREVVSSLSYMYGVKRILGIDGGYRGFYAKNTIPLNSKVVNDIHKRGGTIIGTSRGGHDTNKIVDSIQDRGINQVYIIGGDGTQRGASVIFEEIRRRRLKVAVVGIPKTIDNDIPVIDKSFGFDTAVEEAQRAINAAHVEAESNENGIGFVKLMGRYSGYIAMYATLASRDVDCCLIPESPFYLEGEGGLFEFIERRLKDHGHMVIVLAEGAGQDLMCKSMESTPMDASGNKLLKDVGLWLSQSIKDHFKKNKMVMNLKYIDPTYMIRAVPSNASDNVYCTLLAQSAVHG…
	AT5G61580	MEASISFLGSTKPNISLFNPSSNVLPRRDFPLPALKLKKVSVLPRILHQKRLIRAQCSDGFKPEEDDGFVLEDVPHLTKFLPDLPSYPNPLKESQAYAIVKRTFVSSEDVVAQNIVVQKGSKRGVHFRRAGPRERVYFRSDEVKACIVTCGGLCPGINTVIREIVCGLNNMYGVNNILGIQGGYRGFYSKNTMNLTPKVVNDIHKRGGTFLQTSRGGHDTAKIVDNIQDRGINQVYIIGGGGTQKGAEKIYEEVERRGLQVAVSGIPKTIDNDIAVIDKSFGFDTAVEEAQRAINAAHVEVESVENGVGIVKLMGRYSGFIAMIATLANRDVDCCLIPESPFFLEGKGGLFEFIEERLKENRHMVIVIAEGAGQDYVAQSMRASETKDASGNRLLLDVG…
Solanum tuberosum	PG01785	MAATAVGPGRSTSSYSEVQHNRLIVSLPLPSVLKKPFSVIDGPPSSAAGNPGEIAKLFPNLFGQPSVSLLPGHTSGAALDRTLKIGVVLSGGQAPGGHNVISGIFDYLQEKTKNSTLYGFKGGPAGIMNCKYVELTTDFVYPYRNQGGFDMICSGRDKIESDEQFNQAAETAKKLDLDGIVVIGGDDSNTNACLLAENFRGKGLKTRVIGCPKTIDGDLKSKEVPTSFGFDTACKIYAEMIGNVMIDARSTGKYYHFVRLMGRAASHITLECALQTHPNITIIGEEVAAQKQTLKSVTDYIVGVICKRAKLGYNYGVILIPEGLIDFIPEVQQLIAELNEILAHDVIDEAGSWKKKLQSQSHDLFELLPQAIQEQLLLERDPHGNVQVAKIETEKMLIQ…
	PG25919	MDADYGIPRELSDLQKLRSHYHPELPPCLQGTTVRVELRDATTAADPSGEHTIKRFFPHTYGQPLAHFLRATAKVPDAQIITEHPAIRVGVLFCGRQSPGGHNVIWGLHDALKVHNPKNILLGFLGGSEGLFAQKTLEITDDVLATYKNQGGYDMLGRTKDQIRTTEQVNAAMAACKALKLDGLVIIGGVTSNTDAAHLAEKFAETKCLTKVVGVPVTLNGDLKNQFVEANVGFDTICKVNSQLISNVCTDALSAEKYYYFIRLMGRKASHVALECTLQSHPNMVILGEEVAASKLTIFDITQQICDAVQARAEHDKNHGVILLPEGLIESIPEVYALLQEIHGLLRQGVSADKISSQLSPWASALFEFLPHFIRKQLLLHPESDDSAQLSQIETEKLI…
	PG41788	MESLSPAIRSNRIRPSTTNSGENELLISSVKWIKLPPVARRKMRMRVAAQSSNFVVPNNINFSDPDWKVKYEREFEARFNIPHITDVFPDAVSYPSTFCLKMRTPVTEDFAQGYPSDEEWHGYINNNDRVLLKTINYSSPTSAGAECIDPDCTWVEQWVHRAGPREKTYFKPEEVKAAIITCGGLCPGLNDVIRQIVITLEIYGVKQIVGIPFGYRGFSSDDLAEMPLSRKVVQNVHLSGGSLLGVSRGGPKVSDIVDSIQERGINMLFVIGGNGTHAGANAIHDECRRRRMQVAVVGVPKTIDNDIMLMDKTFGFDTAVEEAQRAINSAYIEAHSAYHGIGIVKLMGRSSGFIAMHASLASGQIDICLIPEVPFNLHGPHGVLQHLKYLLEAKGSAVI…
	PG50810	MSNSSSTISISNVQLQHITHLTNYNSQIQTHTNPLAFNPFFRTFPGFFLTSSDIVLRHNVLDLSGTFPSPNPPLAYHRAGPRNQILFDPATVRAAIVTCGGLCPGMNTVIRELVVGLWELYGVREIFGIKAGYRGFYSYDPVRLNPKMVDDWHKRGGTVLETSRGGFDLKKIVDAIQNHGFNQLYIIGGDGTMRGAVEIFEELKQRKLYISVVGIPKTVDNDVGIIDRSFGFQTAVEMAQQAINAAHVEAESAVNGIGLVKLMGRSTGHIALHATLSSRDVDCCLIPEIDFYLEGKGGLFEFLEDQLKEMGHAVLVVAEGAGQDIIPRTESQKTEKDESGNPVFLDVGGWLKSELKNWWSRDHPNELFTIKYIDPTYMIRAVPPNATDNSYCTLLAHSA…
	PG75360	MDADYGIARELSDLQKLRSQYQPELPPCLQGTTVRVELGDATTAADHSGEHVISRSFPHTYGQPLAHFLRATAKVSDAQIITEHPAKRVGIVFCGRQSPGGHNVIWGIHDALKIHNPNSTLLGFLGGSEGLFAQKTLEITNDILATYKNQGGYDMLGRTKDQIRTTEQVNAAMAACKALKLDALIIIGGVTSNTDAAQLAETFAEAKCQTKVVGVPVTLNGDLKNQFVETNVGFDTICKVNSQLISNMCTDALSAEKYYYFIRLMGRKASHVALECTLQSHPNMVILGEEVAASKLTLFDITNKICDTVQARAEQDKNHGVILLPEGLIESIPEVYALLQEIHGLLTQGVSTDKISSQLSPWASALFEFLPPFIKKQLLLHPESDDSAQLSQIETEKLI…
	PG70848	MGSLVDSVAVHNLNKKIVMGDNGYVLEDVPHLSDYIPSLPTYPNPLKNNPSYSVVNQYFVDKDDTVAQNIVVRKNSPRGIHFRRAGPSQNVYFKSDDVNACIVTCGGLCPGLNTVIREIVCGLYSMYGVRRVMGIDGGYQGFYSKNTIPLTPKVVNDIHKRGGTILGSSRGGHVTKKIVDSIQDRGINQVYIIGGDGTQKGASVLFEEITRRGLNVAVVGIPKTIDNDIPIIDKSFGFDSAVEEAQRAINAAHVEATSFENGIGVVKLMGRDSGFIAMYASLASGDVDCCLIPESDYYLEGRGGVFEYIEQRLKENGHMVIVVAEGAGQEVDVGLWISKRIKEHFLKEKKMMINLKYIDPTYMIRAIASNASDNVYCTLLAQSAVHGAMAGYTGFTVGP…
	PG43111	MAAATLSLLNNGELASSVKSPGTGRYAAVYSEVQNSRLDHPLPLPSVLGSPFKVVDGPPSSAAGHPEEIAKLFPSLYGQPCVSLVPDDSGDVAMNQILKIGVVLSGGQAPGGHNVISGIFDYLQTHCKGSTMYGFRGGPAGVMKGKYVVLTPEFIYPYRNQGGFDMICSGRDKIETPEQFKQAEETAKKLDLDGLVVIGGDDSNTNACLLAENFRSKNLKTRVIGCPKTIDGDLKSKEVPTSFGFDTACKIYAEMIGNVMIDARSTGKYYHFVRLMGRAASHITLECALQTHPNVTLIGEEVFAKKLTLKNVTDYIADVVCKRAESGYNYGVILIPEGLIDFIPEVQQLIAELNEILAHDVVDEAGVWKKKLTPQCLELFELLPLAIQEQLLLERDPHG…
	PG65447	MGTKSKYQMKVVNGDFGYVLEDVPHLTDYIPNLPTYDNPLRSNPAYSVVKQYFVDMDDTVPQKIVVHKDSQRGVHFRRAGPRQKVYFNSDDVRACIVTCGGLCPGLNTVIREIVHSLDYMYGVDKVLGIEGGYRGFYAKNTINLTPKLVNDIHKRGGTILGTSRGGHDTKKIVDSIQDHGINQVYIIGGDGTLKGADIIYEEIRRRGLKVVVAGIPKTIDNDIPIIDKSFGFDTAVEEAQRAINAAHVEAQSAENGIGVVKLMGRYSGFIAMYATLASRDVDCCLIPESPFFLDGSGGIFEFVKKRLREEGHMVIVIAEGAGQELLAAENSNAGSEQDASGNKLLQDVGLWISHKIRDHFEKKLKMPITLKYIDPTYMIRAVPSNASDNVYCTILAQSC…
	PG60752	MESLSPVIGQKAIFPSTTGYTDHDLFLGPVRLRNVRNLNRACRRLRIRVQTGNGVSKNAAAGVGIDFSDPDWKLKYSREFEARFNIPHMTDVFPDAVSYPSTFCLKMRTPITEKFAEGYPSDEKWHGYVNNNDRVLLKVINYSSPSSAGAECIDSNCSWVEQWVHRAGPREKIFFKPEEVKAAIVTCGGLCPGLNDVIRQIVITLEIYGVKKIVGIPFGYRGFSEKGLAEMPLSRKVVQNVHLSGGSLLGVSRGGPKVSDIVDSIQERGINMLFVLGGNGTHAGANAIHDECRKRRIKAAVVGVPKTIDNDIMLMDKTFGFDTAVEEAQRAINSAYIEAHSAYRGIGIVKLMGRSSGFIAMQASLASGQIDICLIPEVPFNLHGPHGVLRHLKYLLETK…
Oryza sativa	LOC_Os06g05860	MASPPTASASASEAAESGRRSAPGPIDVPSPRDHLHHLLDRRDTPRVVHVEGTTMQRQRGEAAGDAGAAAAAKPEVKLVTGDGGYVLEDVPHVCDYLPDLPTYSNPLQDNPAYSVCRQYFVNPDDTVCQKAIVHKDGPRGNHFRRAGPRQRVFFESDEVHACIVTCGGLCPGLNTVIREIVCGLYDMYGVSRVLGIQGGYRGFYACNTIDLSPKSVNDIHKRGGTVLGTSRGGHDTMKIVDSIQDRGINQVYVIGGDGTQRGAGVIFEEIRRRGLKVAVAGIPKTIDNDIPVIDRSFGFDTAVEEAQRAINAAHVEAGSAENGIGLVKLMGRHSGFIAHYATLASRDVDCCLIPESPFYLEGEGGLFRYLEKRLKENGHMVIVVAEGAGQKLINETKES…
	LOC_Os06g13810	MAAAAVAANGGGDGAQASNAPAPTRLASVYSEVQTSRLKHALPLPSVLRSPFALADGPASSAAGNPGEIAKLFPNLFGQPSVSLVPSPEPASTRPLKVGVVLSGGQAPGGHNVICGIFDYLQEYAKGSVMYGFKGGPAGVMKCKYVELTADYVYPYRNQGGFDMICSGRDKIETPEQFKQAEDTVNKLDLDGLVVIGGDDSNTNACLLAEYFRGKNMKTRVIGCPKTIDGDLKCKEVPTSFGFDTACKIYSEMIGNVMTDARSTGKYYHFVRLMGRAASHITLECALQTHPNVALIGEEVAAKKETLKSVTDYITDIVCKRAELGYNYGVILIPEGLIDFIPEVQKLIAELNEILAHDVVDEAGAWKSKLQPESRQLFDFLPKTIQEQLLLERDPHGNV…
	LOC_Os06g22060	MGSVAMDSDYGVPRELSALQKARALYRPDLPPCLQGTTVKVEYGDAAIAADVAGAHVISHAFPHTYGQPLAHFLRKTAAVPDATVITEHPVVRVGVVFSGRQSPGGHNVIWGLHDAIKAHNANSKLIGFLGGTDGLFAQKTLEISDEVLSSYKNQGGYDLLGRTRDQIRTTEQVNAAMTACQALKLDALVIIGGVTSNTDAAQLAETFAESKCSTKVVGVPVTLNGDLKNQFVETTVGFDTICKVNSQLISNVCTDALSAEKYYYFVRLMGRKASHVALECALQSHPNMVILGEEVAASKLTIFDITKQICDAVQARAEKDKNHGVVLIPEGLVESIPELYALLQEIHGLHDKGVSVENISSHLSPWASALFEFLPPFIRKQLLLHPESDDSAQLSQIE…
	LOC_Os05g44922	MASSHIILPPDDDDEEQRRLEEEEDEDPWARSGPPPAAPEHAMKAALPFSATCVRISRDSYPNLRALRNASSVSLADAAYVKISEGDFGYVLDDVPHLVDHLPDAPTYPNPLQDHPAYSTVKQYFVNEDDTVPQKVVVQKNSRRGVHFRRAGPRQKVYFESDEVKACIVTCGGLCPGLNTVIRELVCGLAHMYNVSKIYGIQNGYKGFYSSNYLTLTPKSVDDIHKRGGTVLGTSRGGHDTKKIVDNIQDRGINQVYIIGGDGTQKGAYEIFKEIRKRGLKVSVAGIPKTIDNDIAIIDKSFGFDTAVEEAQRAIDSAHVEACSAENGIGLVKLMGRYSGFIAMYATLASRDVDCCLIPESPFYMDGEGGLLQYVERRLKENKHMVIVVAEGAGQDLIA…
	LOC_Os08g25720	MNADFGAPKDLAGGLQQRRSLYQPTLPPCLQGATVKVEYGDATTTIDPTCANVVAQAFPRTYGQPLVSFVAPPPDAVDKDRAPIRVGVVFSGRQSPGGHNVIWGLHDALKAYNPHSVLYGFVGGTEGLFANKTIEITDDVLASYKNQGGFDLLGRSIDQIRSTKQVNAAMTTCNNLNLDGLVIIGGVTSNSDAAQLAEALVQNNCKTKVVGVPVSLNGDLKNQFVETTVGFDTVCKVNSQLVSNVCLDAISAGKYYYFVRLMGRKASHVAFECALQSHPNMLILAEEVALSKLTLMEVINKICDGVQARAELGKFHGVLLIPEGLIESIPEMYALLQEINILHNNNVPVAEMPSQLSPWAAALFQFLPPFIRRELLLHQESDNSAQLSQIDTEQLLAHL…
	LOC_Os05g10650	MEAATVVAAPIPAADAAAKALEKKLLDLELPPFPAPAKKAAAKVVAAAPKKKLAGGAGGYVLEDVPHLTDYLPNLPSFPNPLQNHPAYSVVKQYFVNADDTVAKKIVVHKGSARGTHFRRAGPRQRVFFQPDEVSAAIVTCGGLCPGLNTVIRELVCGLHDMYGVTSVVGIEGGYRGFYARNTVELTPRSVNGIHKRGGTVLGTSRGGQDTGKIVDSIQDRGINQVYIIGGDGTQKGAATIHAEVQRRGLKCAVVGVPKTIDNDIAVIDRSFGFDTAVEEAQRAINAAHVEAESAENGVGVVKLMGRNSGFIAMYATLASRDVDLCLIPESPFYLEGKGGLLEFAEKRLRENGHMVIVVAEGAGQDVIARSMRLADAHDASGNKVLLDVGLWLCAKIKD…
	LOC_Os08g34050	MAVSLKSSGSFCSTPPQWLHSTRDRILYGYSHSNAKECTCKKTKRPAPLCVKATSTKVELDFNDPSWKQKFQEDWDKRFNLPRITDIYDLKPRPTTFSLKKNRSPAGDENGTPMDKWNGYVNSDDRALLKVIKYSSPNSAGAECIDPDCSWVEQWVHRAGPRKEIYYEPEEVKAAIVTCGGLCPGLNDVIRQIVFTLETYGVKNIVGIPFGYRGFFEKGLKEMPLSRHLVENINLAGGSFLGVSRGGAKTSEIVDSIQARRIDMLFVLGGNGTHAGANAIHEECRKRKLKVSVVAVPKTIDNDILLMDKTFGFDTAVEEAQRAINSAYIEARSAYHGIGLVKLMGRSSGFIAMHASLSSGQVDVCLIPEVPFTLDGEYGVLRHLEHLLKTKGFCVVCVA…
	LOC_Os04g39420	MRGAVAIFNEFKRRGLNISITGIPKTVDNDIGIIDRSFGFQTAVEIAQQAIDAAHVEAVSAVNGIGLVKLMGRSTGHIALHATLSSRDVDCCLIPEVDFYLEGKGGLFEFLYERIKQKGHAVVVVAEGAGQELIPRTDDQKREQDESGNIVFLDVGPWLKSELGKWWKREHPSELFTVKYIDPTYMIRAVPANATDNLYCTLLAHSAIHGIMAGYTGFVPGPINGNYSYIPLEDVAVAKNPVDVNDHKWAWVRSVTNQPDFMKPKY*
	LOC_Os09g12650	MSMNADLGKPRELTGLQQRRALYQPELPPCLEFFNQHVQGKAIRVEFGDSTTTIDPTCANMVVQEFPNTFGQPLVHFLKPNKMDAQANDEHPPIRVGVVFSGRQSPGGHNVIWGIYDAMKTQNLQSVLLGFIGGTEGLFANQTLEITDDVLSAYRNQGGFDFLGRTVDQIHTTEQVNAAMSTCCDLDLDGLVIIGGVTSNSDAAQLAETFANHNCKTKVVGVPVSLNGDLKNQFVETTVGFDTVCKVNSQLISNVCLDAISAGKYYHFVRVMGWKASHVALECALQSQPNMVILGEEVAFSKLTLKEIISKICDGVQARAAQEKYHGVLLISEGLIESIPEMFALIQEINILHSNKVPENNIPSQLSPWATALYNYLPPFIRREIDTEQLLAHLVEAEM…
	LOC_Os02g48360	MDSDYGVPRELSEVQKKRALYQPELPPCLQGTTVRVEYGDAAIAADPAGAHVISHAFPHTYGQPLAHFLRKTANVPDATVISEHPVVRVGVVFCGRQSPGGHNVIWGLHEAIKAHNPNSKLIGFLGGSDGLLAQKTLEITDEVLSSYKNQGGYDMLGRTKDQIRTTEQVNGAMASCQALKLDALVIIGGVTSNTDAAQLAETFAEAKCATKVVGVPVTLNGDLKNQFVETTVGFDTICKVNSQLISNVCTDALSAEKYYYFIRMMGRKASHVALECALQSHPNMVILGEEVAASKLTIFDITKQICDAVQARAEKDKYHGVVLIPEGLVESIPELYALLQEIHGLHGKGVSMENISSQLSPWASALFEFLPPFIRKQLLLHPESDDSAQLSQIETEKLL…
	LOC_Os09g24910	MTFSGMDIALKASTHSSTSQQHWLHSTRYRCQYGLGSTHLNGRKRSPMVLSVRAVSGKSDLDFSDPSWKEKYQEDWNRRFSLPHITDIYDLKPRLTTFSLKKNRTDGGSLSADKWNGYVNKDDRALLKVIKYASPTSAGAECVDPDCSWVEHWIHRAGPRKEIYYEPAEVKAAIVTCGGLCPGLNDVIRQIVFTLEIYGVKNIVGIQFGYRGFFEKGLKEMPVSMLFHILRCSRVLDSIVELQFDDNLQLSRKVVENINLSGGSFLGVSRGGAKTSEIVDSIQARRIDMLFVIGGNGSHAGANAIHEECRKRKLKVSVVAVPKTIDNDILFMDKTFGFDTAVEEAQRAINSAYIEARSAYHGIGLVKLMGRSSGFIAMQASLSSGQIDVCLIPEVSFTL…
	LOC_Os01g53680	MASHIILPKEEEAALGVAVEEDHDSPAAPGYQHQQGPPVAKALPFSATCVRISRDSYPNLRALRNASAMSLPDDDAAYAKLEEGDYGYLLDDVPHFTDYLSDLPTFPNPLQDHPAYSTVKQYFVNADDTVPEKVVVQKDSPRGVHFRRAGPRQRVYFESEDVKACIVTCGGLCPGLNTVIRELVCGLSHMYNVNDIFGIQNGYKGFYSSNYLPMTPKSVNDIHKRGGTVLGTSRGGHDTKKIVDNIQDRGINQVYIIGGDGTQKGAYEIYKEIRRRGLKVAVAGVPKTIDNDIAVIDKSFGFDSAVEEAQRAIDAAHVEASSAENGIGLVKLMGRYSGFIAMYATLASRDVDCCLIPESPFYLEGEGGLFEYIEKRLKENNHMVIVVAEGAGQDLIAKS…
	LOC_Os09g30240	MDDDGETPMPSLELHKLPTLAGAAIPNPIARHPLYHPSPSFFISPTDVVLRDILFDASPASAAGERRRRHVAAYHRAGPRREVAFDPATVRAAIFTCGGLCPGTNTVVRELVVGLSELYGVRGGVFGVRNGYRGFYSDEVVPLDPAAVEHWHKAGGAALGTSRGGFDLARIVDAIERHGFNQVYAVGGDGTMRGAARIHREVRRRGRLAVAVAGIPKTVDNDVGVVDRSFGFHTAVEAAQQAIAAGHVEAESAANGVGLVKLMGRSAGHIALHATLSSRDVDCCLIPEEDFYLRGAGGLFDFLYRRIKDNGHAVVVVAEGAGQRLIPRTTTTSASGACAGADESGNETFLDVGAWLKAEMRAWWEEEHAGEVFTVKYIDPTYMIRAVPANAGDNLYCTL…
	LOC_Os10g26570	MALKSPVDFAGSITSGQKDPCCFGVPGCNPRCVRYNKKSRTCRLVTRAISVDRPQLDFSNSDWKKQFQEDFDRRFSLPHLKDVIDVEPRPTTFSLKSRTPLENVNGSMQGSWNGYVNDDDRALLKVIKFASPTSAGADCIDPDCSWVEQWVHRAGPRKQIYFEPQYVKAGIVTCGGLCPGLNDVIRQIVLTLEKYGVKNIVGIQHGFRGFFEDHLAEVPLNRQVVQNINLAGGSFLGVSRGGANISDIVDSIQARRLDMLFVLGGNGTHAGANLIHEECRKRKLKVSIVGVPKTIDNDILLMDKTFGFDTAVEAAQRAINSAYIEAHSAFHGIGLVKLMGRSSGFITMHASLSSGQVDICLIPEVPFTLDGPNGVLQHLEHLIETKGFALICVAEGAGQ…
	LOC_Os01g09570	MEAVGVAPAPAGVPEKKLLEVKESRKAAPAAPSTSMAAKWAMKKKLVGGDAGYVLEDVPHLTDYLPELPTYPNPLQDNPAYSVVKQYFVNTDDTVTQKIVVHKTSARGTHFRRAGPRQRVYFQSDEVNAAIVTCGGLCPGLNTVIRELVCGLYDMYGVTSVVGIEGGYKGFYSRNTVALTPKSVNDIHKRGGTVLGTSRGGHDTGKIVDSIKDRGINQVYIIGGDGTQKGASVIYEEVRRRGLKCSVVGVPKTIDNDIAVIDKSFGFDTAVEEAQRAINAAHVEAESAENGIGVVKLMGRNSGFIAMYATLASRDVDCCLIPESPFYLEGKGGLLEFIEKRLKDNGHMVIVVAEGAGQDLIAKSMNFVDTQDASGNKLLLDVGLWLSQKIKDHFKKKRN…
Ricinus communis	27749.m000346	MRTPVTEDFANGYPSDEEWHGYINNNDRVLLKVIHFSSPTSAGAECIDPDCTWVEQWVHRAGPREKIYFKPEEVKAAIVTCGGLCPGLNDVIRQIVITLEIYGVKKIVGIPFGYRGFSDNDLSEMPLSRKVVQNVHLSGGSLLGVSRGGPDVSDIVDSMEERGINMLFVLGGNGTHAGANAIHNECRKRRLRVAVVGVPKTIDNDILLMDKTFGFDTAVEEAQRAINSAYIEAHSAYHGIGIVKLMGRSSGFIAMHASLASGQIDICLIPEVPFHLHGPHGVLNHLKYLIETKGSAVVCVAEGAGQSFLQKTNATDASGNIVLGDFGVHLQQETKKYFKEIGVHADVKFIDPTYMIRACRANASDGILCTVLGQNAVHGAFAGYSGITVGICNTHYVYF…
	29842.m003527	MATPNSGRAASVYSEVQSSRIEHVLPLPSVLNHPFKIVQGPPSSAAGNPDEIAKLFPNLFGQPSAMLVPDVADSLDSNQQLKIGLVLSGGQAPGGHNVISGIFDYLQDRAKGSILYGFRGGPAGIMKCNYVQLTADYIHPYRNQGGFDMICSGRDKIETPEQFKQAEETAGKLDLDGLVVIGGDDSNTNACLLAENFRSKNLKTRVIGCPKTIDGDLKCKEVPTSFGFDTACKIYSEMIGNVMIDARSTGKYYHFVRLMGRAASHITLECALQTHPNITIIGEEVAAKKLALKDVTDYIVDVICKRADLGYNYGVILIPEGLIDFIPEVQNLIAELNEILAHDVVDEGGLWKKKLTSQSLQLFEFLPVAIQEQLMLERDPHGNVQVAKIETEKMLIQMV…
	29912.m005351	MDSILCPKYSSSVSSLNYRFLETSTSTNFSSSLSFTCHNNSNHNSGSGSGFGLSTTAAMSNGNGIYKPKIVTGEYGYVLEDVPHLTDYLPDLPTYPNPLQDNPAYSVVKQYFVHTDDSVPQKIVVHKDSPRGIHFRRAGPRQKVYFDSDEVHACIVTCGGLCPGLNTVIREIVCGLYHMYGVKRVLGIDGGYKGFYARNTIPLSPKVVNDIHKRGGTILGTSRGGHDTSKIVDSIQDRGINQVYIIGGDGTQKGASVIFEEIRRRGLKVAVAGIPKTIDNDIPVIDKSFGFDTAVEEAQRAINAAHVESESIENGIGLVKLMGRYSGFIAMYATLASRDVDCCLIPESPFYLEGEGGLFEYIEKRLKENGHMVIVIAEGAGQELLSQQSTLQDASGNKL…
	29836.m000568	MASALPEDTDPALTSRNSEEPIPSHPFNLQKPSHLTDYLKGLKSCTNPLDNNPFYRPIEGFYITQTDVILRQTILDFSTILSPRFAYHRAGPRKRIFFDPGTTCAAIVTCGGLCPGMNTVIRELVVGLWELYGVRKIFGVVAGYRGFYSREPIELNPKLVHNWHKKGGTVLETSRGGFDLHKIVDAIQSRGFNQVYIIGGDGTMRGAVKIFNEIRQRKLNIGVAGIPKTVDNDIGVIDKSFGFQTAVEMAQQAINAAHVEAESAVNGIGLVKLMGRSTGHIALHATLSSRDVDCCLIPEIDFYLEGKGGLFEFLEKRLQENGHAVLVVAEGAGQDKIPRTEAQKEERDESGNPVFLDVGAWLKSELKNWWSRDHPTELFTVKHIDPTYMIRAVPANATD…
	30146.m003489	MDTISSSASLSTPRFRCFDPTNSFHATHNHSHRPYFFTTSFSSSSNNSSTICTTGDDSTKESMRKSEPKTVAGPAGYVLEDVPHFTDYISDLPTYPNPLQDNPAYSVVKQYFVNADDTVAQKIVVQKESPRGTHFRRAGPRQKVYFDSDEVHACIVTCGGLCPGLNTVIRELVCGLHDMYGVNRILGIEGGYKGFYARNTILLTPKVVNDIHKRGGTILGTSRGGYDTSKIVDSIQDRGINQVYIIGGDGTQRGASVIFEEIRRRGLKVAVVGIPKTIDNDIPVIDKSFGFDTAVEEAQRAINAAHVEAESFENGIGVVKLMGRYSGFIAMFATLASRDVDCCLIPESPFYLEGPGGLFEYIRKRLKEHAHMVIVIAEGAGQELLSESMRTMDKQDASG…
	29794.m003374	MGNADGNLQSQMMKIVNGEAGYLLEDVPHLTDYIPDLPTYPNPLQDNPAYSAVKQYFVNVDDTVAQKIVVHKDGPRGTHFRRAGPRQKVYFKSDEVHACIVTCGGLCPGLNTVIREIVCGLHHMYGVTKVLGIDGGYRGFYSKNTVALTPKVVNDIHKRGGTILGTSRGGHDKSKIVDSIQDRGINQVYIIGGDGTQKGAAVIYEEIQRRGLKVAVAGIPKTIDNDIPVIDKSFGFDSAVEEAQRAINAAHVEAESTENGIGVVKLMGRYSGFIAMYATLASRDVDCCLIPESPFYLEGQGGLLEFIGKRLKENGHMVIVIAEGAGQDLVSKSLQSMNQQDASGNKLLQDVGLWISQRIKDHFAREHRMNITLKYIDPTYMIRAIPSNASDNVYCTLLA…
	30147.m014328	MKMDISIPSSFSQKTCFLPEPCFRFPVTRYFNLKSRNQSVFWRQNRHSFSLRAQTSNDGFILEDVPHLTDFLPDSPSYPNPLHNSQAYAIVKQTFVKPEDSVAETIVVRKDSPRGVHFRRAGPREKVYFTSEQVRACIVTCGGLCPGINTVIREIVCGLNNMYGVTNILGIEGGYRGFYSRNTMNLTPKLVNDIHKRGGTFLQTSRGGHDTQKIVDSIQDRRINQVYIIGGDGTQKGAALIYKEVEKRGLPVAVAGIPKTIDNDIAVIDKSFGFDTAVEEAQRAINAAHVEVESVENGVGIVKLMGRYSGFIAMFATLASRDVDCCLIPESPFYLEGPGGLFEYIEQRLKENGHLVIVIAEGAGQEYVAQSTQASEERDASGNRLLLDVGLWLSQNIKE…
	30170.m013807	MDSDFGIPRELSDLQKLRSLYQPELPPCLQGTTVRVELGDGTTAADEAGAHTISRSFPHTYGQPLAHFLRATAKVADAHIISEHPAMRVGVVFCGRQSPGGHNVVWGLHNALKIHNPNSTLLGFLGGSEGLFAQKTLEVTDDILSTYKNQGGYDLLGRTKDQIRTTEQVHAALTTCKNLKLDGLVIIGGVTSNTDAAQLAETFAEAKCPTKVVGVPVTLNGDLKNQFVETNVGFDTICKVNSQLISNVCTDALSAEKYYYFIRLMGRKASHVALECTLQSHPNMVILGEEVAASKLTLFDLTKQVCDAVQARAEQDKYHGVILLPEGLIESIPEVYALLKEIHGLLRQGVSPNNISSQLSPWASALFEFLPPFIKKQLLLYPESDDSAQLSQIETEKLL…
Solanum lycopersicum	Solyc04g072580	MGSLVDSFALHNLNKKIVMGDNGYVFEDVPHLSDYIPSLPTYPNPLKKNPSYSVVNQYFVDEDDTVAQNIVVRKNSPRGIHFRRAGPSQDVYFKADDVNACIVTCGGLCPGLNTVIREIVCGLYSMYGVARVMGIDGGYRGFYSKNTIPLTPNVVNDIHKRGGTILGSSRGGHVTKKIVDSIQDRGINQVYIIGGDGTLKGASLIFEEITRRGLNVVVVGIPKTIDNDIPVIDKSFGFDSAVEEAQRAISAAHVEATSFENGIGVVKLMGRDSGFIAMYASLASRDVDCCLIPESCFYLEGRGGLFEYIEQRLKENGHMVIVVAEGVGQDDEQVDVGLWISTRIKEHFSKEKKMMINLKYIDPTYMIRAIASNASDNMYCTHLAQSAVHGAMAGYTGFT…
	Solyc10g017620	MACCFPVILDRSMRSSFKLSKSSSSSKLDKSKSSICSPTSLSTKKKSIQENDNLVVCFGELLIDFVPTVSGVSLAEAPGFKKAPGGAPANVAVGIARLGGSSAFIGKVGADEFGYMLADILKQNNVDNSGMRFDTHARTALAFVTLKSDGEREFMFFRNPSADMLLTEAELDKNLIQKARIFHYGSISLIAEPCRSAHLAAMETAKNAGCILSYDPNLRLPLWPSEEAAREGILSIWDQADIIKVSEDEITFLTNGEDAYDDNVVMTKLFHSNLKLLLVTEGGDGCRYYTNNFHGRVSGVKVAAVDTTGAGDAFVGGLLNSMASDPDIYMDEKKLRDALLFANGCGAITVTEKGAIPALPTKEAVLKILDGATAN*
