# Supplementary material for: Genome-wide survey of the phosphofructokinase family in cassava and functional characterization in response to oxygen-deficient stress
Source: BMC Plant Biol. 2021 Aug 16;21:376. doi: 10.1186/s12870-021-03139-7 (PMC8365977; doi:10.1186/s12870-021-03139-7)
Supplement: Supplementary file 6 — Additional file 6: Table S4 Transcript sequences of six MeSuSys. [file 12870_2021_3139_MOESM6_ESM.xlsx]

## Sheet: Sheet1
	Table S4 Transcript sequences of six MeSuSys
Gene name	Transcript sequence
MeSUS1	ATGGCTGAACGTGTTATCACTCGCGTTCACAGCATCCGTGAACGTTTGGATGAGACTCTTTCTGCTCACCGCAATGAAATTGTGGCCTTACTCTCAAGGATTGAAGGCAAGGGAAAAGGAATTCTTCAGCATCACCAGATCATTGCTGAATTTGAAGCAATCCCTGAAGAGAACAGAAAGAAACTATTGGATGGTGCATTTGGGGAAGTTTTGAGATCTGCACAGGAAGCAATTGTCTTGCCTCCTTGGGTTGCTCTTGCTGTGCGCCCAAGGCCTGGTGTTTGGGAGTACATTAGAGTGAATGTGCATGCACTCGTTGTTGAGGAGCTGCGTGTTGCCGAGTATCTGCACTTCAAGGAGGAACTTGTTGATGGAAGTGTCAATGGCAACTTTGTGCTA…
MeSUS2	ATGAGAGAAAAGGTGCAGGACATCCTCTCTACTTACAAGATCGAGCTTGTTTCTCTTCTCTCCAGGTATGTTGCTCAGGGGAAAGGGATACTGCAACCCCATCACCTGGTATGTGAGCTTGCAGAAGTTATTAAAAATGACGAAGCAATGGAGAAGCTTAGCGACAGCCCCTTCACCACTATCCTTGAATCTGTGCAGGAAGCCATTGTCCTGCCACCGTTTGTTGCAATAGCAGTTCGTCCAAGACCTGGTGTTTGGGAATATGTTCGTGTTAATGTCTATGAACTCAGTGTTGATAGCTTGAGCATTGCTGAATACCTTCGATTCAAAGAAGAACTTGTGGACGGACAGTGTGATGACCGTTATGTGCTCGAACTTGATTTTGAGCCATTTAATGCA…
MeSUS3	ATGGCAAATCCCAAGTTAGGTCGAATCCCCAGCATGAGAGAGCGCGTAGAAGATACTCTCTCTGTTCACCGTAACGAGCTCGTTTCTCTCCTCTGCAGGTATGTGGATCAAGGAAAAGGAATTTTGCAACCGCATACTTTGATCGATGAACTTGATAATATCGTAGGCGAGGATGAAGCGGGGCTGGGGCTAAGAAATGGTCCCTTTAGTGAAATCATTAAATCTGCTCAGGAAGCCATAGTTCTGCCTCCATTTGTGGCTATAGCGATTCGTCCAAGACCTGGTGTTTGGGAATATGTCCGTGTGAATGTCTATGAGCTTGGTGTGGAGCAGTTGAGTGTCTCTGAATATCTTCGGTTCAAAGAAGAACTTGTAGATGGGCCGTCTAATGATCCTTAT…
MeSUS4	ATGGCTGAACGTGTTATCACTCGCGTTCAGAGCATCCGTGAACGTTTGGATGAGACACTCTCTGCTCATCGCAATGAAATTGTGGCCTTGCTCTCAAGGATTGAAGGAAAGGGAAAGGGAATTCTTCAGCACCACCAGATCATTGCTGAGTTTGAGGAAATCCCAGAAGAGAACAGAAAGAAACTATTGGAAAGTGTATTTGGCGAAGTTCTGAGATCTGCACAGGAAGCAATTGTGTTGCCTCCCTGGGTTGCTCTTGCTGTGCGCCCAAGGCCTGGTGTTTGGGAGTACATTAGAGTGAATGTCCATGCACTTGTTGTTGAGGAGCTGCGTGTTGCTGAGTATCTGCACTTCAAGGAGGAACTTGTTGATGGAAGTGTCAATGGCAACTTTGTGCTG…
MESUS5	ATGGCTTCTGGACCAACTTTGAAACGTTCAGACTCTATGGCTGATAATATGCCGGAGGCCTTGAAACAGAGCCGGTATCATATGAAGAAGTGTTTCGCTAAGTACGTGCAGAAAGGGAGAAGGATAATGAAGCTTCAGCATCTGCTGGATGAAATTGAGAATGTGATAGATGACAAGATGGAAAGAACCAAGGTCTTGGAAGGTGTACTAGGCGACATATGGTACTCCACTCAGGAAGCAGTCGTTAATCCTCCACATGTAGCTTTTGCTATAAGACCAAGTCCTGGTTTCTGGGAATATGTCAAGGTTAACTCTGCTGATCTCACTGTTGAGGGAATCACTGCTACAGAATACTTGAAATTCAAAGAAATGATATTCGAGGAGACCTGGGCAAAAGAT…
MeSUS6	ATGGCTTCCGGACCAGTCCTCAAGCGTTCTGAAACGATTGCAGAAACTATGCCTGATGCATTGAGGCAGAGCCGCTATTACATGAAGATATGTTTTTCCAGCTTTATTGCAACTGGGAAAAAACTTCTGAAACGCCAACATATAATGGATGAAGTGGAGAAATCTATACAAGACAAGGTTGAAAGAAAAAGGGTCATGGAAGGATTACTGGGTTACATCCTGAGTTCCACTCAGGAAGCAGCTGTTGTTCCACCTTATGTTTCTTTTGCTGTAAGGCCAAATCCTGGATTCTGGGAATACGTTAAAGTGCATGCTGATGATCTGAGTGTAGATGGCATCTCTGCTTCAGAATACTTGCGGTTCAAAGAAATGATCTTTGATGAAAGCTGGGCCAGGGAT…
