# Supplementary material for: Genome-wide survey of the phosphofructokinase family in cassava and functional characterization in response to oxygen-deficient stress
Source: BMC Plant Biol. 2021 Aug 16;21:376. doi: 10.1186/s12870-021-03139-7 (PMC8365977; doi:10.1186/s12870-021-03139-7)
Supplement: Supplementary file 7 — Additional file 7: Table S5 The raw data of internal oxygen concentration determination in different depths of cassava root. [file 12870_2021_3139_MOESM7_ESM.xls]

## Sheet: Sheet1
Table S5 Internal oxygen concentration determination in different depths of cassava root
Individual plant	Diameter（cm）	oxygen concentration in region 1 (%)	oxygen concentration in region 2 (%)	oxygen concentration in region 3 (%)
Arg7-1	D=5.5	9.12	5.28	2.71
		8.96	5.28	2.9
		9.07	4.99	2.75
		9.11	5.41	2.42
		8.79	5.45	2.44
		9	4.95	2.71
		8.9	5.36	2.41
		9.21	5.35	2.67
		9.15	5.44	2.51
		8.75	5.29	2.3
Arg7-2	D=4.8cm	11.52	7.56	4.12
		11.34	6.9	3.64
		11.8	7.58	4.21
		10.56	7.33	3.81
		10.91	6.74	4.21
		10.94	7.5	3.96
		9.99	7.31	3.89
		11.75	7.28	3.78
		11.64	7.5	4.03
		11.56	7.12	3.95
Arg7-3	D=5.9cm	10.45	9.54	4.21
		9.98	9.86	4.15
		9.87	7.5	3.87
		11.21	7.68	3.96
		10.32	8.35	3.99
		10.34	7.7	4.21
		9.88	9.12	3.57
		9.54	8.13	3.77
		10.54	7.95	3.67
		12.11	7.68	4.22
SC124-1	D=6.4cm	6.96	5.42	3.42
		7.04	6.2	3.68
		7.14	5.44	3.86
		6.53	4.98	3.54
		6.72	5.65	3.35
		7.18	6.05	3.59
		7.13	4.95	4.12
		7.12	4.58	4.15
		7.21	5.6	3.7
		6.45	5.72	3.61
SC124-2	D=6.6	7.34	6.21	5.33
		8.45	7.11	5.28
		7.91	6.35	4.49
		8.23	5.76	5.32
		8.34	5.92	5.13
		8.15	7.11	5.21
		6.99	6.03	5.25
		6.89	6.11	4.43
		8.12	5.97	4.91
		8.22	6.55	4.72
SC124-3	D=9.3	9.87	7.08	5.01
		8.92	6.28	5.37
		8.81	6.2	5.28
		8.93	6.49	5.55
		8.2	6.02	4.97
		7.57	5.72	4.78
		7.91	6.21	5.12
		7.9	6.65	5.37
		9.32	6.22	5.48
		9.15	5.87	5.09
